# Supplementary material for: Oriented Deep Eutectic Solvents as Efficient Approach for Selective Extraction of Bioactive Saponins from Husks of Xanthoceras sorbifolia Bunge
Source: Antioxidants (Basel). 2022 Apr 8;11(4):736. doi: 10.3390/antiox11040736 (PMC9026909; doi:10.3390/antiox11040736)
Supplement: Supplementary file 1 [file antioxidants-11-00736-s001.zip]

Archive with 1 entries (1 files):
- antioxidants-1644102-supplementary.pdf
